# Supplementary material for: NuCLS: A scalable crowdsourcing approach and dataset for nucleus classification and segmentation in breast cancer
Source: Gigascience. 2022 May 17;11:giac037. doi: 10.1093/gigascience/giac037 (PMC9112766; doi:10.1093/gigascience/giac037)
Supplement: giac037_Supplemental_Files [file giac037_supplemental_files.zip]

Archive with 11 entries (11 files):
- Supplementary Material_Figure_AlgorithmicSuggestionAccuracy.eps
- Supplementary Material_Figure_AnchorSummary.eps
- Supplementary Material_Figure_BootstrappingWorkflow.eps
- Supplementary Material_Figure_ClusteringAlgorithmBlock.eps
- Supplementary Material_Figure_HistomicsUIWorkflow.eps
- Supplementary Material_Figure_ParticipAccuracy.eps
- Supplementary Material_Figure_ParticipantConfusions.eps
- Supplementary Material_Figure_PathologistReview.eps
- Supplementary Material_Figure_PoorNPAnnotations.eps
- Supplementary Material_Figure_SegmAccuracy.eps
- Supplementary Material_IntegratedText.pdf
